# Supplementary material for: PiVR: An affordable and versatile closed-loop platform to study unrestrained sensorimotor behavior
Source: PLoS Biol. 2020 Jul 14;18(7):e3000712. doi: 10.1371/journal.pbio.3000712 (PMC7360024; doi:10.1371/journal.pbio.3000712)
Supplement: S1 Table — PiVR, Raspberry Pi Virtual Reality. (CSV) [file pbio.3000712.s017.csv]

Short Name	price 1x	price 7x	where	Full Name	NOTES	what for	company	part number	1x what exactly?	price 1x	7x what exactly?	price 7x
General
RPi3	$35.00	$245.00	https://www.newark.com/raspberry-pi/rpi3-modbp/sbc-arm-cortex-a53-1gb-sdram/dp/49AC7637	Raspberry Pi 3 - Model B+ - 1.4GHz Cortex-A53 with 1GB RAM	Link is for RasPi 3 B+ maybe out of stock, then buy model B	brain of the setup	Adafruit	3775	1xRasperry	$35.00	7x Rasperry	$245.00
SD Card	$19.95	$139.65	https://www.adafruit.com/product/2693	SD/MicroSD Memory Card - 16GB Class 10 - Adapter Included	Class 10 > at least write 10Mb/s	16Gb to start up RPi (download Noobs for each) and to store some data	Adafruit	2693	1x16Gb	$19.95	7x16Gb	$139.65
RPi3 PSU	$8.99	$62.93	http://www.newark.com/stontronics/t5989dv/psu-rpi-5v-2-5a-multi-plug-blk/dp/81Y7474?MER=sy-me-pd-mi-acce	T5989DV-PSU, RPI, 5V, 2.5A, MULTI PLUG BLK		Power supply for the RPi	Newark element14	81Y7474	1xPower supply	$8.99	7xPower supply	$62.93
Touchscreen	$60.00	$420.00	http://www.newark.com/raspberry-pi/raspberrypi-display/display-7-touch-screen-rpi-sbc/dp/49Y1712?st=%20raspberry%20%20pi%20%20boards	Raspberry Pi 7" Touchscreen LCD Display		Interact with PiVR	Newark element14	49Y1712	1xtouchscreen	$60.00	7xtouchscreen	$420.00
Camera	$22.99	$160.93	http://www.waveshare.com/rpi-camera-f.htm	RPi Camera (F), Supports Night Vision, Adjustable-Focus		IR capable low cost camera	Waveshare	SKU: 10299	1xTypeF camera	$22.99	7xTypeF camera	$160.93
Camera cable	$3.95	$27.65	https://www.adafruit.com/product/2143	Flex Cable for Raspberry Pi Camera or Display - 1 meter		connect Rasbperry with camera, higher distance	Adafruit	PRODUCT ID: 2143	1x	$3.95	7x	$27.65
12V PSU	$7.99	$55.93	https://www.amazon.com/inShareplus-Mounted-Switching-Connector-Adapter/dp/B01GD4ZQRS/ref=pd_sbs_86_1?_encoding=UTF8&pd_rd_i=B01GD4ZQRS&pd_rd_r=AGMHAS5C8Q8PTSGCM955&pd_rd_w=Tq3dQ&pd_rd_wg=2uLF6&psc=1&refRID=AGMHAS5C8Q8PTSGCM955	Power Supply Transformers LED Adapter 12V 2A Max 24 Watt for LED Strip Lights SMD 5050 3528		12V power source for LEDs	Amazon		1x2A Power supply	$7.99	7x2A Power supply	$55.93
LP filter	$22.50	$157.50	https://www.edmundoptics.com/optics/optical-filters/longpass-edge-filters/ir-80-800nm-12.5mm-dia.-longpass-filter/	800nm LP Filter		Restrict camera input to >800nm	Edmond Optics	66-048	1x	$22.50	7x filter	$157.50
850nm LED	$9.90	$69.80	http://www.ledlightsworld.com/dc12v-smd3528300ir-infrared-850nm940nm-single-chip-flexible-led-strips-60leds-48w-per-meter-p-1000598.html	850nm LED strip		Backlight lighting	LEDslightsworld	HK-F3528IR30-X	1x100cm	$9.90	1x5m + 1x2m	$69.80
625nm LED	$21.74	$152.18	https://www.mouser.com/ProductDetail/Optek-TT-Electronics/OVQ12S30R7?qs=agb4oTp1Mj9i3RuPFjrhLw%3D%3D	625nm LED strip		Activation of CsChrimson	Mouser	828-OVQ12S30R7	2x500mm	$21.74	2*7*50cm	$152.18
Diffusors	$65.01	$82.80	https://www.professionalplastics.com/PLEXIGLASS-ACRYLICSHEET-EXTRUDED	Plastic sheets	Thickness: 0.250 THICK, Type: WHITE#7328 EXTRUDED ACRYLIC FILM MASKED SHEET, Cut Size (inches): 7.9x7.9, Cut Tolerance: +/- 0.125	Base, and diffuser for all the light	https://www.professionalplastics.com		3x	$65.01	18x	$82.80
Barrel plugs	$6.99	$20.97	https://www.amazon.com/2-1x5-5mm-Pigtails-Security-Rearview-Application/dp/B071GV5XDD/ref=pd_day0_hl_60_3/143-1881930-5573125?_encoding=UTF8&pd_rd_i=B071GV5XDD&pd_rd_r=74e52552-8718-11e9-b1ac-6bd4bdce431e&pd_rd_w=oddiv&pd_rd_wg=YxNMs&pf_rd_p=ad07871c-e646-4161-82c7-5ed0d4c85b07&pf_rd_r=MXPEEFC04PYTR04R30Q1&psc=1&refRID=MXPEEFC04PYTR04R30Q1	Barrel connectors, male & female		power the arena	amazon.com		1x (4*1)	$6.99	3x (4*7=28)	$20.97
Small screws	$8.05	$40.25	https://www.mcmaster.com/91290a103	M2.5x10		fix different components to 3D printed parts	McMaster		1x (28screws/setup)	$8.05	5x (7*28screws = 196)	$40.25
Small nuts	$7.34	$7.34	https://www.mcmaster.com/90695a031	M2.5 nuts		fix cam holder	McMaster		1x (3nuts/ setups)	$7.34	1x (7x3nuts=21)	$7.34
Large Screws	$6.91	$13.82	https://www.mcmaster.com/91290a448	M8x50		Keep arena plates in place	McMaster		1x (1x4)	$6.91	2x (7x4=28)	$13.82
Large Nuts	$8.82	$8.82	https://www.mcmaster.com/90592a022	M8 nuts		Keep arena plates in place	McMaster		1x (1x8)	$8.82	1x (7*8=72)	$8.82
Wire	15.99	$31.98	https://www.amazon.com/StrivedayTMFlexible-Silicone-Electric-electronic-electrics/dp/B01LH1FR6M/ref=sr_1_4?s=hi&ie=UTF8&qid=1527729717&sr=1-4&keywords=gauge+22+wire	electrical wire, 22-gauge		wire arena	Amazon		1x	15.99	2x	$31.98
HS tubing	$8.99	$17.98	https://www.amazon.com/560PCS-Heat-Shrink-Tubing-Eventronic/dp/B072PCQ2LW/ref=pd_sim_469_2?_encoding=UTF8&pd_rd_i=B072PCQ2LW&pd_rd_r=514JB4QKSGX13RT7XS76&pd_rd_w=yX88x&pd_rd_wg=YkZqg&psc=1&refRID=514JB4QKSGX13RT7XS76	Heat shrink tubing		safely connect custom wires to each other	Amazon		1x	$8.99	2x	$17.98
Keyboard/Mouse	$22.95	$160.65	https://www.adafruit.com/product/2129	Keyboard and mouse		On-screen keyboard hard to use!	Adafruit	2876	1x	$22.95	7x	$160.65
Dowel pins	$4.20	$4.20	https://www.mcmaster.com/97155a639	Acetal Dowel Pins, 1/4" Diameter, 3/4" Long		Connect Tower parts	McMaster	97155A639	1x pack of 50	$4.20	1x pack of 50 (3x7=21)	$4.20
PCB Board stuff
Pins	$4.95	$4.95	https://www.adafruit.com/product/392	Break Away Headers - Straight		PCB 5V connector	Adafruit	392	1x	$4.95	1x	$4.95
Header	$0.75	$5.25	https://www.adafruit.com/product/1993	Raspberry Pi GPIO Shrouded Header - 2x20		connect PCB to Raspberry Pi	Adafruit	1993	1x	$0.75	7x	$5.25
Cable	$2.95	$20.65	https://www.adafruit.com/product/1988	Raspberry Pi GPIO Ribbon Cable		cable to connect PCB to Raspberry Pi	Adafruit	1988	1x	$2.95	7x	$20.65
Cable	$0.95	$5.70	https://www.sparkfun.com/products/10365	Jumper Wire - 0.1", 5-pin, 4	Shorter might be better		Sparkfun	PRT-10365	1x	$0.95		$5.70
Power plug	$0.95	$5.70	https://www.sparkfun.com/products/10811	large power connector, on PCB		connect wall outlet to PCB, inner pole diamete or 2.1mm makes it incomaptible with the large power connector between PiVR and the arena	Sparkfun	PRT-10811	1x	$0.95		$5.70
Transitor	$4.88	$29.28	https://www.mouser.com/ProductDetail/ON-Semiconductor-Fairchild/FQP30N06L?qs=sGAEpiMZZMshyDBzk1%2fWi1oKJWRB0GXw5ym5GJISPKM%3d	Transistor		control LEDs	Mouser	512-FQP30N06L	4x	$4.88	24x	$29.28
Resistor	$0.68	$4.08	https://www.mouser.com/ProductDetail/Yageo/FMP100JR-52-10K?qs=%2fha2pyFadugHhX%2fbCuGNwYsjyxsUwwbCIALRKO4JZecDxEf1h08Etw%3d%3d	Resistance		pull down ground	Mouser	FMP100JR-52-10K	4x	$0.68	24x	$4.08
Power plug	$2.52	$15.12	https://www.digikey.com/products/en?keywords=CP-2519-ND	small power connector, on PCB		connect PiVR to arena	DigiKey	CP-2519-ND	4x	$2.52	24x	$15.12
Power cable	$4.16	$24.96	https://www.digikey.com/products/en?keywords=CP3-1003-ND	small power connector, cable		connect PiVR to arena	DigiKey	CP3-1003-ND	4x	$4.16	24x	$24.96
To print
3d Print	? 20-100$									? 20-100$
PCB board	$24.00	$48.00	https://aisler.net/						1x	$24.00	6x	$48.00
	1 Setup	7 Setups
Total Price	$415.05	$2,044.07								$415.05		$2,044.07
Price per setup	$415.05	$340.68							1x	$415.05		$340.68
Optional Components
530nm LED	$29.14	$152.18	https://www.mouser.com/ProductDetail/Optek-TT-Electronics/OVQ12S30G7?qs=agb4oTp1Mj9I3edgHo6%252bZg%3d%3d	530nm LED strip		Activation of GtACR	Mouser	828-OVQ12S30G7	2*50cm	$29.14	14x (2*7*50cm)	$152.18
Boxes	$33.50	$33.50	https://www.uline.com/Product/Detail/S-11370/Corrugated-Boxes-200-Test/10-x-10-x-20-Corrugated-Boxes	10 x 10 x 20" Corrugated Boxes		some light blocking carton to protect animals from light	S-11370		1x	$33.50	1x	$33.50
Useful Tools
Hex screwdriver	$14.39		https://www.amazon.com/Aiskaer-full-color-lightweight-titanium-Helicopter/dp/B01FK6TJ9G/ref=sr_1_8?s=hi&ie=UTF8&qid=1527709922&sr=1-8&keywords=m3+hex+wrench		Need M2.5					$14.39
Hex allen wrench	$11.99		https://www.amazon.com/dp/B071NBGBQD/ref=sspa_dk_detail_2?psc=1&pd_rd_i=B071NBGBQD&pd_rd_wg=kmByc&pd_rd_r=H240CYDM209AMVWTG5PS&pd_rd_w=9dkZE		Need M2.5					$11.99
Hex screwdriver bits	$12.50		https://www.amazon.com/Toolcool-Broppe-Magnetic-Screwdriver-Length/dp/B06ZZJ9YT2/ref=pd_sim_21_9?_encoding=UTF8&pd_rd_i=B06ZZJ9YT2&pd_rd_r=MBHSJR7A3AFE8B0ZNFP8&pd_rd_w=TvLBR&pd_rd_wg=O3FQt&psc=1&refRID=MBHSJR7A3AFE8B0ZNFP8		Need M2.5 M8					$12.50
Metric screw drill bits	$13.89		https://www.amazon.com/Migiwata-Metric-Spiral-Combination-M3-M10/dp/B07122KD34/ref=sr_1_9?s=hi&ie=UTF8&qid=1527739748&sr=1-9&keywords=m3+drill+bit		Need M2, M4, M6 and M8					$13.89
Metric drill bits	$9.56		https://www.amazon.com/dp/B0732RX5ZF/ref=twister_B075PSJR66?_encoding=UTF8&psc=1							$9.56
Parafilm	$21.00		https://www.amazon.com/Parafilm-PM-996-Purpose-Laboratory-Film/dp/B004VQP6CQ/ref=asc_df_B004VQP6CQ/?tag=hyprod-20&linkCode=df0&hvadid=198056450525&hvpos=1o1&hvnetw=g&hvrand=17778218174422644869&hvpone=&hvptwo=&hvqmt=&hvdev=c&hvdvcmdl=&hvlocint=&hvlocphy=9031645&hvtargid=aud-801738734305:pla-350206680429&psc=1			attach filter to camera				$21.00
solder station	$138.95		https://www.amazon.com/dp/B00C2BHTBI/ref=sspa_dk_detail_3?psc=1&pd_rd_i=B00C2BHTBI&pd_rd_wg=QoSMF&pd_rd_r=GY053WQMKCPT0MQS706Z&pd_rd_w=xlq2S							$138.95
solder	$7.59		https://www.amazon.com/WYCTIN-Solder-Electrical-Solderding-0-11lbs/dp/B071G1J3W6/ref=sr_1_5?s=hi&ie=UTF8&qid=1527741062&sr=1-5&keywords=solder							$7.59
solder smoke absorber	$71.74		https://www.amazon.com/dp/B00FZPSEY4/ref=twister_B07CZ2B5L2?_encoding=UTF8&th=1							$71.74
Wire stripper	$19.95		https://www.amazon.com/dp/B07FP1XXQM/ref=sspa_dk_detail_1?psc=1&pd_rd_i=B07FP1XXQM							$19.95
power drill	$24.97		https://www.amazon.com/BLACK-DECKER-DR260C-Drill-Driver/dp/B00T2VJ93C/ref=sr_1_8?s=hi&ie=UTF8&qid=1527741224&sr=1-8&keywords=power+drill							$24.97
Hot Glue gun + glue	$23.99		https://www.amazon.com/Cobiz-Premium-Sticks-Christmas-Decoration/dp/B0721PTD5B/ref=sr_1_1?s=hi&ie=UTF8&qid=1527741416&sr=8-1&keywords=Cobiz+Full+Size							$23.99
