# Supplementary material for: PiVR: An affordable and versatile closed-loop platform to study unrestrained sensorimotor behavior
Source: PLoS Biol. 2020 Jul 14;18(7):e3000712. doi: 10.1371/journal.pbio.3000712 (PMC7360024; doi:10.1371/journal.pbio.3000712)
Supplement: S1 HTML — PiVR, Raspberry Pi Virtual Reality. (ZIP) [file pbio.3000712.s019.zip]

Archive with 466 entries (456 files):
- S1HTLM/
- __MACOSX/._S1HTLM
- S1HTLM/_downloads/
- __MACOSX/S1HTLM/.__downloads
- S1HTLM/index.html
- __MACOSX/S1HTLM/._index.html
- S1HTLM/_static/
- __MACOSX/S1HTLM/.__static
- S1HTLM/.buildinfo
- __MACOSX/S1HTLM/._.buildinfo
- S1HTLM/_images/
- __MACOSX/S1HTLM/.__images
- S1HTLM/objects.inv
- __MACOSX/S1HTLM/._objects.inv
- S1HTLM/_downloads/dc9c96f281fb630152e8bc2cd92d48fe/
- __MACOSX/S1HTLM/_downloads/._dc9c96f281fb630152e8bc2cd92d48fe
- S1HTLM/_static/plus.png
- __MACOSX/S1HTLM/_static/._plus.png
- S1HTLM/_static/underscore.js
- __MACOSX/S1HTLM/_static/._underscore.js
- S1HTLM/_static/documentation_options.js
- __MACOSX/S1HTLM/_static/._documentation_options.js
- S1HTLM/_static/searchtools.js
- __MACOSX/S1HTLM/_static/._searchtools.js
- S1HTLM/_static/VRLarvaBanana32px.ico
- __MACOSX/S1HTLM/_static/._VRLarvaBanana32px.ico
- S1HTLM/_static/css/
- __MACOSX/S1HTLM/_static/._css
- S1HTLM/_static/js/
- __MACOSX/S1HTLM/_static/._js
- S1HTLM/_static/file.png
- __MACOSX/S1HTLM/_static/._file.png
- S1HTLM/_static/jquery-3.4.1.js
- __MACOSX/S1HTLM/_static/._jquery-3.4.1.js
- S1HTLM/_static/underscore-1.3.1.js
- __MACOSX/S1HTLM/_static/._underscore-1.3.1.js
- S1HTLM/_static/language_data.js
- __MACOSX/S1HTLM/_static/._language_data.js
- S1HTLM/_static/minus.png
- __MACOSX/S1HTLM/_static/._minus.png
- S1HTLM/_static/graphviz.css
- __MACOSX/S1HTLM/_static/._graphviz.css
- S1HTLM/_static/basic.css
- __MACOSX/S1HTLM/_static/._basic.css
- S1HTLM/_static/style.css
- __MACOSX/S1HTLM/_static/._style.css
- S1HTLM/_static/pygments.css
- __MACOSX/S1HTLM/_static/._pygments.css
- S1HTLM/_static/fonts/
- __MACOSX/S1HTLM/_static/._fonts
- S1HTLM/_static/doctools.js
- __MACOSX/S1HTLM/_static/._doctools.js
- S1HTLM/_static/jquery.js
- __MACOSX/S1HTLM/_static/._jquery.js
- S1HTLM/_images/7_2_Casing_on_Touchscreen.jpg
- __MACOSX/S1HTLM/_images/._7_2_Casing_on_Touchscreen.jpg
- S1HTLM/_images/16_detection_problems1.png
- __MACOSX/S1HTLM/_images/._16_detection_problems1.png
- S1HTLM/_images/7_open_organism_json.png
- __MACOSX/S1HTLM/_images/._7_open_organism_json.png
- S1HTLM/_images/6_MultiAnimalTracker.png
- __MACOSX/S1HTLM/_images/._6_MultiAnimalTracker.png
- S1HTLM/_images/OptionsDefinePxMm.png
- __MACOSX/S1HTLM/_images/._OptionsDefinePxMm.png
- S1HTLM/_images/FigS5_DistanceEndpoints.png
- __MACOSX/S1HTLM/_images/._FigS5_DistanceEndpoints.png
- S1HTLM/_images/Mode1Output.png
- __MACOSX/S1HTLM/_images/._Mode1Output.png
- S1HTLM/_images/S_16.jpg
- __MACOSX/S1HTLM/_images/._S_16.jpg
- S1HTLM/_images/14_simulate_tracking_detection_broken.png
- __MACOSX/S1HTLM/_images/._14_simulate_tracking_detection_broken.png
- S1HTLM/_images/9_modified_organism_json.png
- __MACOSX/S1HTLM/_images/._9_modified_organism_json.png
- S1HTLM/_images/S_14.jpg
- __MACOSX/S1HTLM/_images/._S_14.jpg
- S1HTLM/_images/23_soldered_arena.jpg
- __MACOSX/S1HTLM/_images/._23_soldered_arena.jpg
- S1HTLM/_images/6_Touchscreen.jpg
- __MACOSX/S1HTLM/_images/._6_Touchscreen.jpg
- S1HTLM/_images/28_cable_done.jpg
- __MACOSX/S1HTLM/_images/._28_cable_done.jpg
- S1HTLM/_images/AnimalColorOptions.png
- __MACOSX/S1HTLM/_images/._AnimalColorOptions.png
- S1HTLM/_images/OptionsAnimalDetectionMethods.png
- __MACOSX/S1HTLM/_images/._OptionsAnimalDetectionMethods.png
- S1HTLM/_images/Mode1Binary.png
- __MACOSX/S1HTLM/_images/._Mode1Binary.png
- S1HTLM/_images/21_install_PiVR_software.jpg
- __MACOSX/S1HTLM/_images/._21_install_PiVR_software.jpg
- S1HTLM/_images/FigS4_Histogram.png
- __MACOSX/S1HTLM/_images/._FigS4_Histogram.png
- S1HTLM/_images/OptionsSelectAnimal.png
- __MACOSX/S1HTLM/_images/._OptionsSelectAnimal.png
- S1HTLM/_images/6_heuristic_plot_example.png
- __MACOSX/S1HTLM/_images/._6_heuristic_plot_example.png
- S1HTLM/_images/S_15.jpg
- __MACOSX/S1HTLM/_images/._S_15.jpg
- S1HTLM/_images/S_11.jpg
- __MACOSX/S1HTLM/_images/._S_11.jpg
- S1HTLM/_images/3_solderedPCB.jpg
- __MACOSX/S1HTLM/_images/._3_solderedPCB.jpg
- S1HTLM/_images/FileUpdate.png
- __MACOSX/S1HTLM/_images/._FileUpdate.png
- S1HTLM/_images/Mode2SubtractedImage.png
- __MACOSX/S1HTLM/_images/._Mode2SubtractedImage.png
- S1HTLM/_images/26_second_plate_fastened.jpg
- __MACOSX/S1HTLM/_images/._26_second_plate_fastened.jpg
- S1HTLM/_images/Mode3MovingTheSTD.png
- __MACOSX/S1HTLM/_images/._Mode3MovingTheSTD.png
- S1HTLM/_images/OptionsDefineOutputChannels.png
- __MACOSX/S1HTLM/_images/._OptionsDefineOutputChannels.png
- S1HTLM/_images/7_explain_names.png
- __MACOSX/S1HTLM/_images/._7_explain_names.png
- S1HTLM/_images/VRStimulationPoint_Menu.png
- __MACOSX/S1HTLM/_images/._VRStimulationPoint_Menu.png
- S1HTLM/_images/22_Arena_overview.jpg
- __MACOSX/S1HTLM/_images/._22_Arena_overview.jpg
- S1HTLM/_images/3_debug_tracking.png
- __MACOSX/S1HTLM/_images/._3_debug_tracking.png
- S1HTLM/_images/SecondMeanImage.png
- __MACOSX/S1HTLM/_images/._SecondMeanImage.png
- S1HTLM/_images/2_1_transistors.jpg
- __MACOSX/S1HTLM/_images/._2_1_transistors.jpg
- S1HTLM/_images/S_10.jpg
- __MACOSX/S1HTLM/_images/._S_10.jpg
- S1HTLM/_images/6_7_MultiAnimalTrackerStartTracking.png
- __MACOSX/S1HTLM/_images/._6_7_MultiAnimalTrackerStartTracking.png
- S1HTLM/_images/S_12.jpg
- __MACOSX/S1HTLM/_images/._S_12.jpg
- S1HTLM/_images/OptimizeImageOverview.png
- __MACOSX/S1HTLM/_images/._OptimizeImageOverview.png
- S1HTLM/_images/FigS5_TailClassified.png
- __MACOSX/S1HTLM/_images/._FigS5_TailClassified.png
- S1HTLM/_images/outputChannelSelection.png
- __MACOSX/S1HTLM/_images/._outputChannelSelection.png
- S1HTLM/_images/RecordingMenu.png
- __MACOSX/S1HTLM/_images/._RecordingMenu.png
- S1HTLM/_images/ExperimentControlFrameVRArena.png
- __MACOSX/S1HTLM/_images/._ExperimentControlFrameVRArena.png
- S1HTLM/_images/14_TowerPedestal_attached.jpg
- __MACOSX/S1HTLM/_images/._14_TowerPedestal_attached.jpg
- S1HTLM/_images/9_DrawVRArena_overview.png
- __MACOSX/S1HTLM/_images/._9_DrawVRArena_overview.png
- S1HTLM/_images/20_Install_Raspian.jpg
- __MACOSX/S1HTLM/_images/._20_Install_Raspian.jpg
- S1HTLM/_images/Mode3SecondSubtractedImage.png
- __MACOSX/S1HTLM/_images/._Mode3SecondSubtractedImage.png
- S1HTLM/_images/2_0_PCB.jpg
- __MACOSX/S1HTLM/_images/._2_0_PCB.jpg
- S1HTLM/_images/S_13.jpg
- __MACOSX/S1HTLM/_images/._S_13.jpg
- S1HTLM/_images/5_heuristics_columns.png
- __MACOSX/S1HTLM/_images/._5_heuristics_columns.png
- S1HTLM/_images/4_heuristics.png
- __MACOSX/S1HTLM/_images/._4_heuristics.png
- S1HTLM/_images/5_DisplayTrackedExperiment.png
- __MACOSX/S1HTLM/_images/._5_DisplayTrackedExperiment.png
- S1HTLM/_images/1_debug_detection1.png
- __MACOSX/S1HTLM/_images/._1_debug_detection1.png
- S1HTLM/_images/Mode2FirstImage.png
- __MACOSX/S1HTLM/_images/._Mode2FirstImage.png
- S1HTLM/_images/12_Casing_stuffed.jpg
- __MACOSX/S1HTLM/_images/._12_Casing_stuffed.jpg
- S1HTLM/_images/bbox_illustration.png
- __MACOSX/S1HTLM/_images/._bbox_illustration.png
- S1HTLM/_images/9_2_DrawVRArena_example_2.png
- __MACOSX/S1HTLM/_images/._9_2_DrawVRArena_example_2.png
- S1HTLM/_images/6_8_MultiAnimalTrackerTrackingResult.png
- __MACOSX/S1HTLM/_images/._6_8_MultiAnimalTrackerTrackingResult.png
- S1HTLM/_images/HistogramMode1.png
- __MACOSX/S1HTLM/_images/._HistogramMode1.png
- S1HTLM/_images/6_3_MultiAnimalTrackerSelectTreshold.png
- __MACOSX/S1HTLM/_images/._6_3_MultiAnimalTrackerSelectTreshold.png
- S1HTLM/_images/CM_illustration.png
- __MACOSX/S1HTLM/_images/._CM_illustration.png
- S1HTLM/_images/fly_trajectory.png
- __MACOSX/S1HTLM/_images/._fly_trajectory.png
- S1HTLM/_images/2_3_Jack5_5.jpg
- __MACOSX/S1HTLM/_images/._2_3_Jack5_5.jpg
- S1HTLM/_images/CameraControlFrame.png
- __MACOSX/S1HTLM/_images/._CameraControlFrame.png
- S1HTLM/_images/1_menubar.png
- __MACOSX/S1HTLM/_images/._1_menubar.png
- S1HTLM/_images/29_Starting_Software.jpg
- __MACOSX/S1HTLM/_images/._29_Starting_Software.jpg
- S1HTLM/_images/4_ImageDataHandlingFrame.png
- __MACOSX/S1HTLM/_images/._4_ImageDataHandlingFrame.png
- S1HTLM/_images/10_PCB_RPi_on_casing.jpg
- __MACOSX/S1HTLM/_images/._10_PCB_RPi_on_casing.jpg
- S1HTLM/_images/FigS4Subtract.png
- __MACOSX/S1HTLM/_images/._FigS4Subtract.png
- S1HTLM/_images/8_open_organism_json.png
- __MACOSX/S1HTLM/_images/._8_open_organism_json.png
- S1HTLM/_images/FigS4a_FlowchartIndicateSearchBox.png
- __MACOSX/S1HTLM/_images/._FigS4a_FlowchartIndicateSearchBox.png
- S1HTLM/_images/31_1_testing_channel1.jpg
- __MACOSX/S1HTLM/_images/._31_1_testing_channel1.jpg
- S1HTLM/_images/OptionMenuAnimalColor.png
- __MACOSX/S1HTLM/_images/._OptionMenuAnimalColor.png
- S1HTLM/_images/8_0_Raspberry_monitor_cable.jpg
- __MACOSX/S1HTLM/_images/._8_0_Raspberry_monitor_cable.jpg
- S1HTLM/_images/18_Camera_attached_to_CamHolder.jpg
- __MACOSX/S1HTLM/_images/._18_Camera_attached_to_CamHolder.jpg
- S1HTLM/_images/S_9.jpg
- __MACOSX/S1HTLM/_images/._S_9.jpg
- S1HTLM/_images/5_1_ExprimentSelected.png
- __MACOSX/S1HTLM/_images/._5_1_ExprimentSelected.png
- S1HTLM/_images/S_8.jpg
- __MACOSX/S1HTLM/_images/._S_8.jpg
- S1HTLM/_images/undistortExample.png
- __MACOSX/S1HTLM/_images/._undistortExample.png
- S1HTLM/_images/Mode2Histogram.png
- __MACOSX/S1HTLM/_images/._Mode2Histogram.png
- S1HTLM/_images/16_Camera_with_LP_filter.jpg
- __MACOSX/S1HTLM/_images/._16_Camera_with_LP_filter.jpg
- S1HTLM/_images/2_5_resistors.jpg
- __MACOSX/S1HTLM/_images/._2_5_resistors.jpg
- S1HTLM/_images/ExperimentControlFrameImageSequence.png
- __MACOSX/S1HTLM/_images/._ExperimentControlFrameImageSequence.png
- S1HTLM/_images/8_DrawVRArena_menubar.png
- __MACOSX/S1HTLM/_images/._8_DrawVRArena_menubar.png
- S1HTLM/_images/FigS4_Histogram2.png
- __MACOSX/S1HTLM/_images/._FigS4_Histogram2.png
- S1HTLM/_images/ExampleContrast.png
- __MACOSX/S1HTLM/_images/._ExampleContrast.png
- S1HTLM/_images/5_2_ExperimentDisplay.png
- __MACOSX/S1HTLM/_images/._5_2_ExperimentDisplay.png
- S1HTLM/_images/2_4_Jack3_5.jpg
- __MACOSX/S1HTLM/_images/._2_4_Jack3_5.jpg
- S1HTLM/_images/DistanceConfigurationOverview.png
- __MACOSX/S1HTLM/_images/._DistanceConfigurationOverview.png
- S1HTLM/_images/Mode3ROIthresh.png
- __MACOSX/S1HTLM/_images/._Mode3ROIthresh.png
- S1HTLM/_images/19_PiVR_complete.jpg
- __MACOSX/S1HTLM/_images/._19_PiVR_complete.jpg
- S1HTLM/_images/S_5.jpg
- __MACOSX/S1HTLM/_images/._S_5.jpg
- S1HTLM/_images/13_Backside_attached_to_Pedestal.jpg
- __MACOSX/S1HTLM/_images/._13_Backside_attached_to_Pedestal.jpg
- S1HTLM/_images/S_4.jpg
- __MACOSX/S1HTLM/_images/._S_4.jpg
- S1HTLM/_images/Menubar.png
- __MACOSX/S1HTLM/_images/._Menubar.png
- S1HTLM/_images/15_simulated_tracking_broken.png
- __MACOSX/S1HTLM/_images/._15_simulated_tracking_broken.png
- S1HTLM/_images/ExampleOutsideFOV.png
- __MACOSX/S1HTLM/_images/._ExampleOutsideFOV.png
- S1HTLM/_images/30_connecting_IR_cables.jpg
- __MACOSX/S1HTLM/_images/._30_connecting_IR_cables.jpg
- S1HTLM/_images/13_simulate_tracking_detection.png
- __MACOSX/S1HTLM/_images/._13_simulate_tracking_detection.png
- S1HTLM/_images/Mode3SecondImage.png
- __MACOSX/S1HTLM/_images/._Mode3SecondImage.png
- S1HTLM/_images/25_arena_second_strip.jpg
- __MACOSX/S1HTLM/_images/._25_arena_second_strip.jpg
- S1HTLM/_images/Mode3Binary.png
- __MACOSX/S1HTLM/_images/._Mode3Binary.png
- S1HTLM/_images/S_6.jpg
- __MACOSX/S1HTLM/_images/._S_6.jpg
- S1HTLM/_images/Mode3Waiting.png
- __MACOSX/S1HTLM/_images/._Mode3Waiting.png
- S1HTLM/_images/2_AnalysisFrame.png
- __MACOSX/S1HTLM/_images/._2_AnalysisFrame.png
- S1HTLM/_images/Mode2Background.png
- __MACOSX/S1HTLM/_images/._Mode2Background.png
- S1HTLM/_images/HistogramMode1Tresh.png
- __MACOSX/S1HTLM/_images/._HistogramMode1Tresh.png
- S1HTLM/_images/S_7.jpg
- __MACOSX/S1HTLM/_images/._S_7.jpg
- S1HTLM/_images/Mode3reconstruction.png
- __MACOSX/S1HTLM/_images/._Mode3reconstruction.png
- S1HTLM/_images/ExperimentControlVideo.png
- __MACOSX/S1HTLM/_images/._ExperimentControlVideo.png
- S1HTLM/_images/2_2_GPIO-Header.jpg
- __MACOSX/S1HTLM/_images/._2_2_GPIO-Header.jpg
- S1HTLM/_images/10_change_experiment_settings.png
- __MACOSX/S1HTLM/_images/._10_change_experiment_settings.png
- S1HTLM/_images/6_2_MultiAnimalTrackerSelectRectangle.png
- __MACOSX/S1HTLM/_images/._6_2_MultiAnimalTrackerSelectRectangle.png
- S1HTLM/_images/Mode1Background.png
- __MACOSX/S1HTLM/_images/._Mode1Background.png
- S1HTLM/_images/6_1_MultiAnimalTrackerWindow.png
- __MACOSX/S1HTLM/_images/._6_1_MultiAnimalTrackerWindow.png
- S1HTLM/_images/3_DistanceToSource.png
- __MACOSX/S1HTLM/_images/._3_DistanceToSource.png
- S1HTLM/_images/S_3.jpg
- __MACOSX/S1HTLM/_images/._S_3.jpg
- S1HTLM/_images/OptionsDebugMode.png
- __MACOSX/S1HTLM/_images/._OptionsDebugMode.png
- S1HTLM/_images/S_2.jpg
- __MACOSX/S1HTLM/_images/._S_2.jpg
- S1HTLM/_images/FigS5_Skeletonize.png
- __MACOSX/S1HTLM/_images/._FigS5_Skeletonize.png
- S1HTLM/_images/2_debug_detection2.png
- __MACOSX/S1HTLM/_images/._2_debug_detection2.png
- S1HTLM/_images/DistanceConfigurationAdjusted.png
- __MACOSX/S1HTLM/_images/._DistanceConfigurationAdjusted.png
- S1HTLM/_images/Mode3FirstImage.png
- __MACOSX/S1HTLM/_images/._Mode3FirstImage.png
[truncated: 166 more entries]
