# Supplementary material for: PiVR: An affordable and versatile closed-loop platform to study unrestrained sensorimotor behavior
Source: PLoS Biol. 2020 Jul 14;18(7):e3000712. doi: 10.1371/journal.pbio.3000712 (PMC7360024; doi:10.1371/journal.pbio.3000712)
Supplement: S1 HTML — PiVR, Raspberry Pi Virtual Reality. (ZIP) [file pbio.3000712.s019.zip › S1HTLM/_static/documentation_options.js]

var DOCUMENTATION_OPTIONS = {
    URL_ROOT: document.getElementById("documentation_options").getAttribute('data-url_root'),
    VERSION: '1.3.12',
    LANGUAGE: 'en',
    COLLAPSE_INDEX: false,
    BUILDER: 'readthedocssinglehtmllocalmedia',
    FILE_SUFFIX: '.html',
    HAS_SOURCE: true,
    SOURCELINK_SUFFIX: '.txt',
    NAVIGATION_WITH_KEYS: false
};
