# Supplementary material for: PiVR: An affordable and versatile closed-loop platform to study unrestrained sensorimotor behavior
Source: PLoS Biol. 2020 Jul 14;18(7):e3000712. doi: 10.1371/journal.pbio.3000712 (PMC7360024; doi:10.1371/journal.pbio.3000712)
Supplement: S1 HTML — PiVR, Raspberry Pi Virtual Reality. (ZIP) [file pbio.3000712.s019.zip › S1HTLM/_static/graphviz.css]

/*
 * graphviz.css
 * ~~~~~~~~~~~~
 *
 * Sphinx stylesheet -- graphviz extension.
 *
 * :copyright: Copyright 2007-2019 by the Sphinx team, see AUTHORS.
 * :license: BSD, see LICENSE for details.
 *
 */

img.graphviz {
    border: 0;
    max-width: 100%;
}

object.graphviz {
    max-width: 100%;
}
